# Supplementary material for: Emergence of an XDR Klebsiella pneumoniae ST5491 strain co-harboring NDM-5, MCR-1.1, tmexCD1-toprJ1, and a novel plasmid carrying CTX-M-15
Source: Front Microbiol. 2025 Apr 30;16:1581851. doi: 10.3389/fmicb.2025.1581851 (PMC12075367; doi:10.3389/fmicb.2025.1581851)
Supplement: Supplementary file 3 [file Table_1.xlsx]

## Sheet: Table S1
Supplementary Table S1. Primer sequences.
Primer		Sequence （5'-3'）
MCR	MCR-F	5ʹ-CGGTCAGTCCGTTTGTTC-3
	MCR-R	5ʹ-CTTGGTCGGTCTGTA GGG-3ʹ
NDM	NDM-F	CTCGCACCGAATGTCTGGC
	NDM-R	CATTGGCGGCGAAAGTCA
tmexC	tmexC-F	TTCCGTGATCTCCTGTTTG
	tmexC-R	GATGGCGTTCTGGTTGAG

## Sheet: Table S2
Supplementary Table S2. Effect of different combined regimens on K. pneumoniae KP09.
antibiotics	MIC (ug/ml)		FIC
	separate	combine
eravacycline+ceftazidime/avibactam	-	-	-
eravacycline	8	4	0.52
ceftazidime/avibactam	64	1
eravacycline+colistin	-	-	-
eravacycline	8	2	0.38
colistin	8	1
eravacycline+levofloxacin	-	-	-
eravacycline	8	4	0.75
levofloxacin	16	4
eravacycline+levofloxacin	-	-	-
eravacycline	8	8	1.02
sulbactam	64	1

## Sheet: Table S3
Supplementary Table S3. Comparison of genome assembly results between Flye and Unicycler.
assembler	contigs	sequence length (bp)	GC content	assembler	replicon	sequence length (bp)	GC content
Flye	chr1	5259576	0.5744	Unicycler	chromosome	5261137	0.5745
	plas1	264753	0.4682	unicycler	pKP09-tmexCD-toprJ	264718	0.4682
	plas2	127447	0.5235	unicycler	pKP09-CTX-M	127487	0.5236
	plas3	46144	0.4665	unicycler	pKP09-NDM	46161	0.4666
	plas4	33302	0.4185	unicycler	pKP09-MCR	33310	0.4185
	plas5	29987	0.5552	unicycler	pKP09-5	29662	0.5534
	plas6	9298	0.4425	unicycler	pKP09-6	4473	0.4433
	plas7	3570	0.4384	unicycler	pKP09-7	3573	0.4383
	plas8	3163	0.5204	unicycler	pKP09-8	3175	0.5191
	plas9	2058	0.5651	unicycler	pKP09-9	2058	0.5651

## Sheet: Table S4
Supplementary Table S4. Metadata of the four plasmids homologously related to pKP09-tmexCD-toprJ as shown in Figure 2.
Plasmid	Species	Strain	MOB-suite cluster	Replicon type	Genbank accession	Length (bp)	Collection area	Collection year	Host
pKP32558-1	Klebsiella pneumoniae	KP32558	AA405	IncFIB,IncHI1B	CP076031	310633	China: Beijing	2020	human
pSRY516-1	Klebsiella pneumoniae	SRY516	AA401	IncFIB,IncHI1B,IncU	CP138715	239860	China: Zhejiang	2021	human
pT24441-2	Klebsiella pneumoniae	T24441	AA402	IncFIB,IncHI1B	CP138785	190679	China: Zhejiang	2021	human
pYTF44-1-tmexCD	Klebsiella pneumoniae	YTF44-1	AB193	IncR	CP075287	84019	China: Jiangsu	2020	swine

## Sheet: Table S5
Supplementary Table S5. Metadata of five plasmids homologous to pKP09-CTX-M as illustrated in Figure 3.
Plasmid	Species	Strain	Replicon type	Genbank accession	Length (bp)	Collection area	Collection year	Host
p5589-mcr-8	Klebsiella pneumoniae	5589	IncFIA,IncFII	CP102079	137567	China: Henan	2022	human
pEC25-1	Klebsiella pneumoniae	tgc-05	IncFIA,IncFIA,IncFIB,IncFIC,IncFII,IncQ1	CP132221	137567	China: Shandong	2021	human
pM206-NDM1	Enterobacter hormaechei	subsp. xiangfangensis M206	IncFIA,IncQ1,IncR	AP018830	209679	Myanmar:Yangon	2015	human
pYZ22PK089-1	Klebsiella pneumoniae	YZ22PK089	IncFII,IncQ1,IncR	CP110171	171542	China: Jiangsu	2022	pork
pKP26-3	Klebsiella pneumoniae	KP26	IncFIB,IncFII,IncQ1	CP140769	83074	China: Zhejiang	2020	chicken

## Sheet: Table S6
Supplementary Table S6. Metadata of four plasmids homologous to pKP09-NDM and three plasmids homologous to pKP09-MCR as presented in Figure 4.
Plasmid	Species	Strain	Replicon type	Genbank accession	Length (bp)	Collection area	Collection year	Host
pNDM-IncX3I1	Escherichia coli	Unknown	IncX3	MT621561	46161	China	Unknown	chicken
pEC5-NDM-5	Escherichia coli	EC5	IncX3	CP060972	46161	China: Zhejiang	2016	human
pKP137060-1	Klebsiella pneumoniae	KP137060	IncX3	MW218142	46161	China: Fujian	Unknown	Unknown
phvKP12-NDM	Klebsiella pneumoniae	hvKP12	IncX3	CP103320	46161	China: Chongqing	2021	human
pVE-T2_2	Escherichia coli	VE-T2	IncX4	AP027962	33309	Viet Nam:Hanoi	2020	unknown
pSH16G1509	Salmonella enterica	SH16G1509	IncX4	MK477615	33309	China	unknown	human
pKP15450-MCR-1	Klebsiella pneumoniae	KP15450	IncX4	MH715959	33309	China: Taiwan	unknown	unknown
